# Supplementary material for: Development of Bio-Functionalized, Raman Responsive, and Potentially Excretable Gold Nanoclusters
Source: Nanomaterials (Basel). 2021 Aug 25;11(9):2181. doi: 10.3390/nano11092181 (PMC8471107; doi:10.3390/nano11092181)
Supplement: Supplementary file 1 [file nanomaterials-11-02181-s001.zip]

Archive with 1 entries (1 files):
- nanomaterials-1352352-supplementary.pdf
